# Supplementary material for: Pharmacodynamic modeling of moderate sedation and rationale for dosing using midazolam, propofol and alfentanil
Source: BMC Pharmacol Toxicol. 2023 Jan 16;24:3. doi: 10.1186/s40360-023-00642-5 (PMC9843845; doi:10.1186/s40360-023-00642-5)
Supplement: Supplementary file 1 — Additional file 1: Table S1. Raw data for the modeling group. [file 40360_2023_642_MOESM1_ESM.xlsx]

## Sheet: 工作表1
Concentration			MOAAS<4		Supplemental Material, Table 1. Raw data for the modeling group
Midazolam	Alfentanil	Propofol			The effect site concentrations of midazolam, alfentanil and propofol are listed. Each concentration set is paired with an observation of the MOAAS scale.
0.01	0.01	0.01	0		MOAA/S = Modified Observer's Assessment/Alertness Sedation.
14	14	0.01	0
30	83	1.17	1
37	133	0.99	1
53	122	0.3	1
56	99	0.18	0
19	28	0.01	0
37	90	0.01	1
51	136	0.01	1
66	96	0.01	1
60	66	0.01	0
25	17	0.01	1
45	40	0.52	1
62	47	0.52	1
94	95	2.08	1
108	117	0.87	1
103	56	0.26	1
100	53	0.25	0
14	103	0.01	1
28	150	0.01	1
31	156	0.47	1
38	85	0.13	1
10	41	0.82	1
30	73	0.52	1
38	98	0.28	1
43	93	0.13	1
44	99	0.07	1
41	83	0.06	1
27	47	0.04	0
1	6	0.24	0
13	38	0.8	1
26	51	0.32	1
33	41	0.12	1
31	22	0.25	1
33	21	0.11	0
32	20	0.62	0
1	15	0.63	0
23	121	1.26	1
29	122	0.71	0
0.01	0.01	0.01	0
11	51	1.5	1
16	42	1.5	1
18	37	1.5	1
19	34	1.6	1
20	28	1.6	1
20	22	1.7	1
20	19	1.7	1
19	17	1.27	1
19	17	1.01	1
18	16	0.8	1
18	16	0.65	0
17	15	0.54	0
0.01	0.01	0.01	0
39	98	0.01	0
54	87	0.6	1
59	78	0.5	1
73	63	0.88	1
83	52	0.53	1
88	44	0.3	1
90	61	0.18	1
88	80	0.13	1
87	79	0.12	1
94	61	0.46	1
89	45	0.16	1
78	37	0.11	1
72	35	0.1	0
65	33	0.58	1
62	32	0.46	1
60	32	0.36	1
55	30	0.23	0
49	29	0.15	0
0.01	0.01	0.01	0
27	77	0.01	1
38	82	0.01	1
46	107	0.01	1
66	108	0.01	1
74	114	0.01	1
83	103	0.01	1
89	79	0.01	1
88	63	0.01	1
0.01	0.01	0.01	0
11	45	1.49	1
13	44	1.8	1
15	41	1.8	1
16	37	1.99	1
18	34	2.2	1
19	28	2.2	1
20	25	2.4	1
20	22	2.39	1
20	19	2.5	1
19	17	2.5	1
19	16	2.27	1
18	15	2.28	1
15	13	2.2	1
14	13	2.09	1
13	12	1.98	1
13	12	1.99	1
10	10	1.9	1
7	9	1.9	1
5	8	1.8	1
4	7	1.7	1
4	7	1.7	1
3	6	0.63	0
23	26	1.69	1
23	26	1.69	1
53	19	0.44	1
23	25	0.97	1
23	25	0.97	1
46	20	0.35	1
13	15	0.65	1
52	17	0.44	1
32	24	0.77	1
61	11	1.09	1
53	18	0.23	1
32	32	0.31	1
39	31	0.31	1
61	15	0.13	1
37	26	1.25	1
37	26	1.25	1
53	17	0.38	1
22	26	0.66	1
43	24	0.3	1
23	23	1.61	1
49	20	0.96	1
34	31	1.06	1
43	30	0.82	1
36	22	2.6	1
36	22	2.6	1
47	16	1.07	1
33	30	0.87	1
41	29	0.73	1
65	14	0.19	1
12	19	0.59	1
57	19	0.12	1
25	25	0.49	1
34	27	0.4	1
56	20	0.12	1
22	23	0.62	1
22	23	0.62	1
61	12	0.07	1
22	25	2.13	1
49	18	1.28	1
33	29	1.07	1
33	29	1.07	1
46	26	0.61	1
24	24	1.22	1
24	24	1.22	1
49	21	0.46	1
14	21	0.62	1
58	22	0.16	1
12	16	0.58	1
52	18	0.14	1
24	28	1.09	1
24	28	1.09	1
56	22	0.28	1
23	23	0.57	1
23	23	0.57	1
55	19	0.14	1
23	27	0.7	1
32	29	0.53	1
56	22	0.18	1
13	17	0.55	1
13	17	0.55	1
44	21	0.31	1
13	17	0.55	1
13	17	0.55	1
38	24	0.35	1
14	29	1.05	1
62	21	0.2	1
23	27	1.06	1
23	27	1.06	1
53	21	0.61	1
23	26	0.55	1
23	26	0.55	1
23	26	1.28	1
23	26	1.28	1
53	20	0.31	1
25	29	1.23	1
25	29	1.23	1
63	16	0.59	1
21	22	1.48	1
29	23	1.33	1
53	13	0.31	1
13	17	0.57	1
55	19	1.35	1
21	21	1.18	1
34	21	0.73	1
48	9	0.87	1
14	18	0.5	1
57	19	1.24	1
25	25	0.52	1
59	17	0.1	1
12	19	1.02	1
50	23	0.32	1
13	20	0.6	1
13	20	0.6	1
46	26	0.29	1
22	23	1.03	1
22	23	1.03	1
43	21	0.44	1
25	25	0.39	1
42	26	0.46	1
65	15	0.52	1
13	19	0.56	1
46	26	0.71	1
32	25	0.36	1
32	25	0.36	1
12	15	1.08	1
39	19	1.05	1
12	18	1.09	1
44	25	0.53	1
12	19	0.5	1
40	28	0.29	1
23	23	0.49	1
12	16	0.66	1
46	20	0.46	1
23	23	1.39	1
49	20	0.5	1
12	16	1.13	1
41	20	0.91	1
13	17	1	1
45	23	0.63	1
22	22	1.04	1
49	17	0.45	1
12	16	0.56	1
12	16	0.56	1
46	20	0.18	1
