# Supplementary material for: Pharmacodynamic modeling of moderate sedation and rationale for dosing using midazolam, propofol and alfentanil
Source: BMC Pharmacol Toxicol. 2023 Jan 16;24:3. doi: 10.1186/s40360-023-00642-5 (PMC9843845; doi:10.1186/s40360-023-00642-5)
Supplement: Supplementary file 2 — Additional file 2: Table S2. Raw data for the validation group. [file 40360_2023_642_MOESM2_ESM.xlsx]

## Sheet: Bronchoscopy
Concentration
Midazolam	Alfentanil	Propofol	MOAAS<4
0	20	1.11	0
0	20	1.44	0
0	20	1.64	0
0	20	1.77	1
0	20	1.86	1
0	20	1.91	1
0	20	1.94	1
0	20	1.96	1
0	20	1.98	1
0	20	1.98	1
0	20	1.84	1
0	20	1.72	1
0	20	1.64	1
0	20	1.59	1
0	20	1.55	1
0	20	1.53	1
0	20	1.52	1
0	20	1.51	1
0	20	1.51	1
0	20	1.51	1
0	20	1.5	1
0	20	1.5	1
0	20	1.5	1
0	20	1.5	1
0	20	1.5	1
0	20	1.5	1
0	20	1.5	1
0	20	1.5	1
0	20	1.5	1
0	20	1.5	1
0	20	1.5	1
0	20	1.5	1
0	20	1.5	1
0	20	1.5	1
0	20	1.5	1
0	20	1.5	1
0	20	1.5	1
0	20	1.5	1
0	20	1.5	1
0	20	1.5	1
0	20	1.5	1
0	20	1.5	1
0	20	1.5	1
0	20	1.5	1
0	20	1.5	1
0	0	0	0
0	8	0.59	0
0	13	1.11	0
0	16	1.44	0
0	18	1.64	0
0	19	1.77	0
0	19	1.86	0
0	20	1.91	0
0	20	1.94	0
5	20	1.96	0
10	20	1.98	0
13	20	2.28	0
16	20	2.27	1
19	20	2.47	1
20	20	2.66	1
22	20	2.79	1
23	20	2.6	1
23	20	2.68	1
23	20	2.8	1
24	20	2.72	1
24	20	2.64	1
23	20	2.59	1
23	20	2.56	1
23	20	2.53	1
22	20	2.52	1
21	20	2.37	1
21	20	2.23	1
20	20	2.15	1
19	20	2.09	1
19	20	2.06	1
18	20	2.04	1
17	20	2.02	1
17	20	2.01	1
16	20	2.01	1
15	20	2.01	1
15	20	2	1
14	20	2	1
14	20	2	1
13	20	2	1
12	20	2	1
12	20	2	1
11	20	2	1
11	20	2	1
10	20	2	1
10	20	2	1
10	20	2	1
9	20	2	1
9	20	2	1
8	21	2.3	1
8	21	2.55	1
8	22	2.72	1
7	22	2.7	1
7	22	2.67	1
7	22	2.64	1
7	22	2.63	1
6	22	2.62	1
6	22	2.61	1
6	22	2.61	1
6	22	2.6	1
6	22	2.6	1
5	22	2.6	1
5	22	2.6	1
5	22	2.6	1
5	22	2.6	1
5	22	2.6	1
5	22	2.6	1
4	22	2.6	1
0	0	0	0
0	6	0.44	0
0	10	0.83	0
0	12	1.08	0
0	14	1.23	0
0	14	1.33	0
0	15	1.54	0
0	15	1.56	0
0	15	1.54	1
0	15	1.52	1
0	15	1.51	1
0	15	1.51	1
0	15	1.51	1
0	15	1.5	1
0	15	1.5	1
0	15	1.5	1
0	15	1.5	1
0	15	1.5	1
0	15	1.5	1
0	15	1.5	1
0	15	1.5	1
0	15	1.5	1
0	15	1.5	1
0	15	1.5	1
0	15	1.5	1
0	15	1.5	1
0	15	1.5	1
0	15	1.5	1
0	0	0	0
0	0	0	0
0	8	0.59	0
0	13	1.11	0
0	16	1.44	0
0	18	1.94	0
0	19	2.33	1
0	19	2.58	1
4	20	2.73	1
7	20	2.83	1
10	20	2.74	1
12	20	2.65	1
14	20	2.6	1
15	20	2.56	1
16	20	2.54	1
17	20	2.52	1
18	20	2.51	1
18	20	2.51	1
19	20	2.5	1
19	20	2.5	1
19	20	2.5	1
19	20	2.5	1
19	20	2.5	1
19	20	2.5	1
18	20	2.5	1
18	20	2.5	1
18	20	2.5	1
17	20	2.5	1
17	20	2.5	1
16	20	2.5	1
16	20	2.5	1
16	20	2.5	1
15	20	2.5	1
15	20	2.5	1
14	20	2.5	1
14	20	2.5	1
13	20	2.5	1
13	20	2.5	1
13	20	2.5	1
0	0	0	0
0	0	0	0
0	0	0	0
0	0	0	0
0	0	0	0
0	0	0	0
5	0	0	0
8	8	0.59	1
11	13	1.11	1
14	16	1.44	1
16	18	1.64	1
18	19	1.77	1
19	19	1.86	1
20	20	1.91	1
20	20	1.94	1
21	20	1.96	1
21	20	1.98	1
21	20	1.98	1
21	20	1.99	1
21	20	1.99	1
21	20	2	1
20	18	2	1
20	17	1.94	1
19	16	1.89	1
19	16	1.86	1
18	15	1.83	1
18	15	1.82	1
17	15	1.81	1
17	15	1.81	1
16	15	1.81	1
16	15	1.71	1
15	14	1.64	1
15	14	1.59	1
14	13	1.55	0
14	13	1.53	0
0	0	0	0
0	0	0	0
4	0	0	0
7	0	0	0
10	8	0.59	0
13	13	1.11	1
14	16	1.44	1
16	19	1.79	1
17	21	2.05	1
18	22	2.22	1
19	22	2.32	1
19	23	2.39	1
19	23	2.43	1
20	23	2.45	1
20	23	2.47	1
20	23	2.48	1
19	23	2.49	1
19	23	2.4	1
19	23	2.33	1
18	23	2.28	1
18	23	2.25	1
18	23	2.23	1
17	23	2.22	1
17	23	2.21	1
16	23	2.21	1
16	23	2.2	1
15	23	2.2	1
15	23	2.2	1
14	23	2.2	1
14	23	2.2	1
13	23	2.2	1
13	23	2.2	1
13	23	2.2	1
12	23	2.2	1
12	23	2.2	1
11	23	2.2	1
11	23	2.2	1
11	23	2.2	1
10	23	2.2	1
10	23	2.2	1
10	23	2.2	1
9	23	2.2	0
0	0	0	0
5	8	0.59	0
15	13	1.11	0
23	16	1.44	1
29	18	1.64	1
34	19	1.77	1
38	19	1.8	1
41	20	1.8	1
44	20	1.8	1
45	20	1.8	1
46	20	1.8	1
47	19	1.74	1
47	19	1.66	1
46	17	1.6	1
46	17	1.56	1
45	16	1.54	1
44	16	1.52	1
43	16	1.52	1
42	16	1.51	1
41	16	1.51	1
39	16	1.5	1
38	16	1.5	1
37	16	1.5	1
35	16	1.5	1
34	16	1.5	1
33	16	1.5	1
31	16	1.5	1
0	0	0	0
0	8	0	0
0	13	0	0
0	16	0	0
0	18	0	0
0	19	0	0
3	19	0.59	0
6	20	1.11	0
8	20	1.44	1
10	20	1.64	1
12	20	1.77	1
13	20	1.86	1
14	20	1.91	1
15	20	1.94	1
15	20	1.96	1
16	20	1.98	1
16	20	1.98	1
16	20	1.99	1
17	20	1.99	1
17	20	2	1
17	20	2	1
16	20	2	1
16	20	2	1
16	20	2.15	1
16	20	2.28	1
16	20	2.36	1
15	20	2.41	1
15	20	2.44	1
15	20	2.46	1
14	20	2.48	1
14	20	2.48	1
14	20	2.49	0
0	0	0	0
0	0	0	0
0	0	0	0
0	0	0	0
4	0	0	0
7	0	0	0
10	0	0	0
12	8	0.59	0
14	13	1.11	1
15	16	1.44	1
16	18	1.64	1
17	19	1.77	1
18	19	1.86	1
18	20	1.91	1
18	20	1.94	1
19	20	1.96	1
19	20	1.98	1
19	20	1.98	1
18	20	1.99	1
18	20	1.99	1
18	20	2	1
18	20	2	1
17	20	2	1
17	20	2	1
17	20	2	1
16	20	2	1
16	20	2	1
15	20	2	1
15	20	2	1
15	20	2	1
14	20	2	1
14	20	2	1
13	20	2	1
13	20	2	1
13	20	2	1
12	20	2	1
12	20	2	1
11	20	2	1
11	20	2	1
11	20	2	1
10	20	1.94	1
10	19	1.89	1
10	19	1.86	1
9	18	1.84	1
9	18	1.82	1
9	18	1.81	1
9	18	1.81	1
8	18	1.81	1
8	18	1.8	1
8	18	1.8	0
0	0	0	0
0	0	0	0
0	0	0	0
0	0	0	0
4	0	0	0
7	8	0.59	0
10	13	1.11	0
12	16	1.44	0
14	18	1.64	0
15	19	1.77	1
17	19	1.86	1
17	20	1.91	1
18	20	2.09	1
19	20	2.24	1
23	20	2.34	1
26	20	2.31	1
29	20	2.21	1
31	20	2.13	1
33	20	2.08	1
34	20	2.05	1
35	20	2.03	1
35	20	2.02	1
36	20	2.01	1
36	20	2.01	1
36	20	2	1
35	20	2	1
35	20	2	1
35	20	2	1
34	20	2	1
33	20	2	1
33	20	2	1
32	20	2	1
31	20	2	1
30	20	2	1
29	20	2	1
29	20	2	1
28	20	2	1
27	20	2	1
26	20	2	1
25	20	2	1
25	20	2	1
24	20	2	1
0	0	0	0
0	0	0	0
0	6	0.44	0
0	10	0.83	0
0	12	1.08	0
0	14	1.23	0
0	14	1.33	0
0	15	1.39	0
0	15	1.43	1
0	15	1.46	1
0	15	1.47	1
0	15	1.48	1
0	15	1.49	1
0	15	1.49	1
0	15	1.49	1
0	15	1.5	1
0	15	1.5	1
0	15	1.5	1
0	15	1.5	1
0	15	1.5	1
0	15	1.5	1
0	15	1.5	1
0	0	0	0
0	0	0	0
0	8	0.59	0
5	13	1.11	0
10	16	1.88	1
13	18	2.48	1
17	19	2.76	1
19	19	2.63	1
22	20	2.47	1
23	20	2.37	1
25	20	2.31	1
26	20	2.27	1
27	20	2.24	1
28	20	2.23	1
28	20	2.22	1
29	20	2.21	1
29	20	2.21	1
29	20	2.2	1
29	20	2.2	1
29	20	2.2	1
29	20	2.2	1
28	20	2.2	1
28	20	2.2	1
28	20	2.2	1
27	20	2.2	1
27	20	2.2	1
26	20	2.2	1
26	20	2.2	1
25	20	2.2	1
25	20	2.2	1
24	20	2.2	1
24	20	2.2	1
23	20	2.2	1
23	20	2.2	1
22	20	2.2	1
22	20	2.2	1
21	20	2.2	1
21	20	2.2	1
20	20	2.2	1
20	20	2.2	1
19	20	2.2	1
19	20	2.2	1
19	20	2.2	1
18	20	2.2	1
18	20	2.2	1
17	20	2.2	1
17	20	2.2	1
17	20	2.2	1
16	20	2.2	1
16	20	2.2	1
15	20	2.2	1
15	20	2.2	1
15	20	2.2	1
14	20	2.2	1
14	20	2.2	1
14	20	2.2	1
14	20	2.2	1
0	0	0	0
0	0	0	0
0	0	0	0
4	0	0	0
8	8	0.59	0
11	13	1.11	0
14	16	1.44	1
16	18	1.64	1
22	19	1.77	1
26	19	1.86	1
30	20	1.91	1
34	20	1.94	1
36	20	1.96	1
38	20	1.98	1
39	20	1.98	1
40	20	1.99	1
40	20	1.99	1
41	20	1.99	1
41	20	2	1
40	20	2	1
40	20	2	1
39	20	2	1
39	20	2	1
38	20	2	1
37	20	2	1
36	20	2	1
35	20	2	1
34	20	2	1
33	20	2	1
32	20	2	1
31	20	2	1
30	20	2	1
29	20	2	1
28	20	2	1
27	20	2	1
26	20	2	1
25	20	2	1
24	20	2	1
23	20	2	1
22	20	2	1
21	20	2	1
21	20	2	1
20	20	2	1
19	20	2	1
19	20	2	1
0	0	0	0
0	0	0	0
0	0	0	0
4	0	0	0
7	8	0.59	0
10	13	1.11	1
13	16	1.44	1
15	18	1.64	1
16	19	1.77	1
17	19	1.86	1
18	20	1.91	1
19	20	1.94	1
19	20	1.96	1
20	19	1.92	1
20	19	1.87	1
20	18	1.85	1
20	18	1.83	1
19	18	1.82	1
19	18	1.81	1
19	18	1.81	1
18	18	1.8	1
18	18	1.8	1
18	18	1.8	1
17	18	1.8	1
17	18	1.8	1
16	18	1.8	1
16	18	1.8	1
15	18	1.8	1
15	18	1.8	1
14	18	1.8	1
14	18	1.8	1
13	18	1.8	1
13	18	1.8	1
13	18	1.8	1
0	0	0	0
4	0	0	0
8	8	0.59	0
10	13	1.11	1
13	16	1.44	1
15	18	1.64	1
16	19	1.77	1
17	19	1.86	1
18	20	1.91	1
19	20	1.94	1
19	20	1.96	1
20	20	1.98	1
20	20	1.98	1
20	20	1.99	1
20	20	1.99	1
19	20	2	1
19	20	2	1
19	20	2	1
18	20	2	1
18	20	2	1
18	20	2	1
17	20	2	1
17	20	2	1
16	20	2	1
16	20	2	1
15	20	2	1
15	20	2	1
14	20	2	1
14	20	2	1
13	20	2	1
13	20	2	1
13	20	2	1
12	20	2	1
12	20	2	1
11	20	2	1
11	20	2	1
11	20	2	1
10	20	2	1
10	20	2	1
10	20	2	1
9	20	2	1
9	20	2	1
9	20	2	1
8	20	2	1
8	20	2	1
8	20	2	1
8	20	2	0
0	0	0	0
22	20	2.79	1
24	20	2.87	1
26	20	2.91	1
27	20	2.95	1
28	20	2.88	1
29	20	2.81	1
30	20	2.77	1
30	20	2.74	1
30	20	2.67	1
30	20	2.61	1
30	20	2.57	1
30	20	2.63	1
30	20	2.69	1
30	20	2.73	1
29	20	2.76	1
29	20	2.83	1
29	20	2.89	1
28	20	2.93	1
28	20	2.96	1
27	20	2.97	1
27	20	2.98	1
26	20	2.99	1
0	0	0	0
7	8	0.59	0
13	13	1.11	1
18	16	1.44	1
23	18	1.56	1
26	19	1.61	1
29	19	1.64	1
31	20	1.66	1
33	20	1.68	1
34	20	1.68	1
35	20	1.69	1
36	20	1.69	1
36	20	1.69	1
36	20	1.7	1
36	20	1.7	1
36	20	1.7	1
36	20	1.7	1
35	20	1.7	1
35	20	1.7	1
34	20	1.7	1
34	20	1.7	1
33	20	1.7	1
32	20	1.7	1
31	20	1.7	1
30	20	1.7	1
30	20	1.7	1
29	20	1.7	1
28	20	1.7	1
27	20	1.7	1
26	20	1.7	1
26	20	1.7	1
25	20	1.7	1
0	0	0	0
8	8	0.59	0
15	13	1.11	1
20	16	1.44	1
25	18	1.64	1
29	19	1.77	1
32	19	1.86	1
34	20	2.06	1
36	20	2.22	1
37	20	2.18	1
38	20	2.11	1
39	20	2.07	1
39	20	2.04	1
39	20	2.03	1
39	20	2.02	1
39	20	2.01	1
38	20	2.01	1
37	20	2.06	1
37	20	2.11	1
36	20	2.14	1
35	20	2.16	1
34	20	2.18	1
33	20	2.19	1
32	20	2.19	1
32	20	2.19	1
0	0	0	0
8	0	0	0
15	8	0.59	0
21	13	1.11	0
26	16	1.59	0
30	18	2.07	1
33	19	2.26	1
35	19	2.2	1
37	20	2.28	1
38	20	2.36	1
39	20	2.41	1
40	20	2.44	1
40	20	2.46	1
40	20	2.47	1
40	20	2.48	1
39	20	2.34	1
39	20	2.22	1
38	20	2.14	1
37	20	2.09	1
37	20	2.05	1
36	20	2.03	1
35	20	2.02	1
34	20	2.01	1
33	20	2.01	1
32	20	2	1
31	20	2	1
30	20	2	1
29	20	2	1
28	20	2	1
27	20	2	1
26	20	2	1

## Sheet: ERCP
Concentration			MOAAS<4		Supplemental Material, Table 2. Raw data for the validation group
Midazolam	Alfentanil	Propofol			The effect site concentrations of midazolam, alfentanil and propofol are listed. Each concentration set is paired with an observation of the MOAAS scale.
0	0	0	0		MOAA/S = Modified Observer's Assessment/Alertness Sedation.
10	31	0.35	0
18	33	0.66	1
24	32	0.86	1
41	41	1.11	1
44	29	1.02	1
41	53	1	1
39	48	1.06	1
35	38	1.16	1
33	33	1.19	1
31	30	1.19	1
29	29	1.1	1
28	27	0.93	1
27	26	0.75	1
26	25	0.61	0
0	0	0	0
13	20	0	0
23	28	0.47	1
57	14	1.58	1
55	10	0.69	1
52	9	0.48	0
0	0	0	0
0	0	0	0
5	0	0	0
9	0	0	0
34	15	1.6	1
30	14	1.6	1
27	13	1.6	1
25	13	1.6	1
23	12	1.6	1
17	11	0.79	0
0	0	0	0
0	16	0	0
0	32	0.73	1
0	32	1.01	1
0	30	1.34	1
0	39	1.58	1
0	41	1.74	1
0	39	1.71	1
0	19	1.53	1
0	17	1.51	1
0	14	1.5	1
0	14	1.5	1
0	14	1.5	0
0	24	1.5	1
0	29	1.5	1
0	29	1.5	1
0	29	1.5	1
0	27	1.5	1
0	23	1.5	1
0	22	1.5	1
0	21	1.5	1
0	20	1.5	1
0	18	1.5	1
0	18	1.5	1
0	23	1.5	1
0	24	1.5	1
0	25	1.5	1
0	24	1.5	1
0	23	1.37	1
0	22	1.16	0
0	21	0.97	0
0	0	0	0
0	0	0	0
4	14	0	0
7	20	0.59	0
9	21	1.11	0
12	20	1.44	0
13	19	1.7	0
15	17	1.97	1
16	15	2.26	1
17	14	2.45	1
17	13	2.64	1
18	11	2.92	1
18	25	3.13	1
18	29	3.27	1
26	30	3.35	1
52	14	3.5	1
41	10	3	1
36	9	2.82	1
0	0	0	0
0	6	0.35	0
4	21	1.83	1
8	21	1.84	1
13	19	1.81	1
17	19	1.81	1
20	19	1.8	1
23	22	1.92	1
25	23	2.02	1
27	24	2.03	1
28	24	2.02	1
29	25	2.01	1
30	25	2.01	1
30	25	2	1
30	25	2	1
30	25	2	1
30	25	2	1
29	25	2	1
29	25	2	1
28	25	2	1
28	25	2	1
27	25	2	1
26	25	2	1
26	25	1.82	1
25	24	1.5	1
24	23	1.21	1
24	21	0.99	1
23	20	0.82	1
22	20	0.7	1
0	0	0	0
0	0	0	0
0	0	0	0
0	8	0.59	0
0	13	1.05	0
0	16	1.33	0
6	18	1.5	0
11	19	1.61	0
15	21	1.74	1
19	21	1.83	1
22	22	1.84	1
24	22	1.82	1
26	21	1.81	1
27	21	1.81	1
28	20	1.8	1
29	20	1.8	1
29	20	1.8	1
29	20	1.8	1
29	20	1.8	1
28	20	1.8	1
28	20	1.8	1
28	20	1.71	1
27	19	1.63	1
18	16	1.5	1
16	16	1.5	1
15	15	0.93	0
0	0	0	0
0	0	0	0
0	0	0	0
13	23	0	0
24	33	0	0
51	29	0.3	1
55	26	0.47	1
58	24	0.55	1
60	22	0.61	1
61	20	0.64	1
62	18	0.66	1
26	8	1.5	1
21	7	1.5	1
20	19	1.65	1
17	21	1.96	1
17	19	1.98	1
16	30	1.99	1
16	33	2.14	1
15	32	2.36	1
14	25	1.13	0
13	23	0.92	0
13	21	0.66	0
0	0	0	0
25	17	0	1
44	22	1.35	1
37	19	1.3	1
28	13	0.39	1
24	12	0.27	0
0	0	0	0
22	11	0	0
25	15	0	0
30	15	0.83	0
32	14	1.17	1
34	37	1.66	1
35	42	1.84	1
35	42	2.7	1
